# Supplementary material for: Re-validation and re-description of Tasakoreana (Wesołowska, 1981) (Araneae, Salticidae)
Source: Biodivers Data J. 2022 Jul 7;10:e87443. doi: 10.3897/BDJ.10.e87443 (PMC9848542; doi:10.3897/BDJ.10.e87443)
Supplement: XML Treatment for Tasa koreanus [file BDJ.10.e87443-treatment1.xml]

<!DOCTYPE tp:taxon-treatment
  PUBLIC "-//TaxonX//DTD Taxonomic Treatment Publishing DTD v0 20100105//EN" "tax-treatment-NSO.dtd">
<tp:taxon-treatment xmlns:tp="http://www.plazi.org/taxpub"><tp:treatment-meta><mixed-citation publication-type="journal"><person-group><name><surname>Jin</surname><given-names>Chi</given-names></name><name><surname>Liu</surname><given-names>Siyuan</given-names></name><name><surname>Wang</surname><given-names>Lixin</given-names></name><name><surname>Luo</surname><given-names>Manping</given-names></name><name><surname>Chen</surname><given-names>Kai</given-names></name></person-group><article-title>Re-validation and re-description of <italic><tp:taxon-name><tp:taxon-name-part taxon-name-part-type="genus" reg="Tasa">Tasa</tp:taxon-name-part><tp:taxon-name-part taxon-name-part-type="species" reg="koreana">koreana</tp:taxon-name-part></tp:taxon-name></italic> (Wesołowska, 1981) (<tp:taxon-name><tp:taxon-name-part taxon-name-part-type="order">Araneae</tp:taxon-name-part></tp:taxon-name>, <tp:taxon-name><tp:taxon-name-part taxon-name-part-type="family">Salticidae</tp:taxon-name-part></tp:taxon-name>)</article-title><source>Biodivers Data J</source><day>07</day><month>07</month><year>2022</year><volume>10</volume><pub-id pub-id-type="doi">10.3897/BDJ.10.e87443</pub-id></mixed-citation></tp:treatment-meta><tp:nomenclature><tp:taxon-name>
            <object-id xmlns:xlink="http://www.w3.org/1999/xlink" content-type="arpha" xlink:type="simple">C8E8B0B7-8735-5497-88DF-CDB4A7678859</object-id>
            <tp:taxon-name-part taxon-name-part-type="genus">Tasa</tp:taxon-name-part>
            <tp:taxon-name-part taxon-name-part-type="species">koreanus</tp:taxon-name-part>
          </tp:taxon-name><tp:taxon-authority>(Wesołowska, 1981), comb. rev.</tp:taxon-authority><tp:nomenclature-citation-list><tp:nomenclature-citation><tp:taxon-name>
                <tp:taxon-name-part taxon-name-part-type="genus" reg="Pseudicius">Pseudicius</tp:taxon-name-part>
                <tp:taxon-name-part taxon-name-part-type="species" reg="koreanus">koreanus</tp:taxon-name-part>
              </tp:taxon-name><comment> Wesołowska, 1981, see <xref ref-type="bibr" rid="B7898623">Wesołowska (1981)</xref>: 60, f. 52–55, ♀ (female holotype from North Korea: Pyeongyang, deposited in the Institute of Zoology of the Polish Academy of Science in Warszawa, not examined); <xref ref-type="bibr" rid="B7897564">Peng et al. (1993)</xref>: 192, f. 677–679, ♀♂ (only female; male misidentified = <italic><tp:taxon-name><tp:taxon-name-part taxon-name-part-type="genus" reg="Icius">Icius</tp:taxon-name-part><tp:taxon-name-part taxon-name-part-type="species" reg="koreanus">koreanus</tp:taxon-name-part></tp:taxon-name></italic> Xiao, 1993); <xref ref-type="bibr" rid="B7897677">Song et al. (1999)</xref>: 542, f. 312M, 313O, 328P, ♀♂ (only female; male misidentified = <italic><tp:taxon-name><tp:taxon-name-part taxon-name-part-type="genus" reg="Icius">Icius</tp:taxon-name-part><tp:taxon-name-part taxon-name-part-type="species" reg="koreanus">koreanus</tp:taxon-name-part></tp:taxon-name></italic> Xiao, 1993); <xref ref-type="bibr" rid="B7897542">Ono et al. (2009)</xref>: 570, f. 104–106, ♀♂ (only female; male misidentified = <italic><tp:taxon-name><tp:taxon-name-part taxon-name-part-type="genus" reg="Pseudicius">P.</tp:taxon-name-part><tp:taxon-name-part taxon-name-part-type="species" reg="tokaraensis">tokaraensis</tp:taxon-name-part></tp:taxon-name></italic>); <xref ref-type="bibr" rid="B7898674">Yin et al. (2012)</xref>: 1451, f. 791a–i, ♀♂ (only female; male misidentified = <italic><tp:taxon-name><tp:taxon-name-part taxon-name-part-type="genus" reg="Icius">Icius</tp:taxon-name-part><tp:taxon-name-part taxon-name-part-type="species" reg="koreanus">koreanus</tp:taxon-name-part></tp:taxon-name></italic> Xiao, 1993); <xref ref-type="bibr" rid="B7897556">Peng (2020)</xref>: 367, f. 264a–i, ♀♂ (only female; male misidentified = <italic><tp:taxon-name><tp:taxon-name-part taxon-name-part-type="genus" reg="Icius">Icius</tp:taxon-name-part><tp:taxon-name-part taxon-name-part-type="species" reg="koreanus">koreanus</tp:taxon-name-part></tp:taxon-name></italic> Xiao, 1993).</comment></tp:nomenclature-citation><tp:nomenclature-citation><tp:taxon-name>
                <tp:taxon-name-part taxon-name-part-type="genus" reg="Icius">Icius</tp:taxon-name-part>
                <tp:taxon-name-part taxon-name-part-type="species" reg="koreanus">koreanus</tp:taxon-name-part>
              </tp:taxon-name><comment> (Wesołowska, 1981), see <xref ref-type="bibr" rid="B7898653">Yaginuma (1986)</xref>: 233, f. 130.1, ♀ (female transferred from <italic><tp:taxon-name><tp:taxon-name-part taxon-name-part-type="genus" reg="Pseudicius">Pseudicius</tp:taxon-name-part></tp:taxon-name></italic>); <xref ref-type="bibr" rid="B7897478">Bohdanowicz and Prószyński (1987)</xref>: 67, f. 72–73, ♀♂ (only female; male misidentified = <italic><tp:taxon-name><tp:taxon-name-part taxon-name-part-type="genus" reg="Pseudicius">P.</tp:taxon-name-part><tp:taxon-name-part taxon-name-part-type="species" reg="tokaraensis">tokaraensis</tp:taxon-name-part></tp:taxon-name></italic>); <xref ref-type="bibr" rid="B7898644">Xiao (1993)</xref>: 123, f. 1–6, ♂ (male misidentified = unknown species).</comment></tp:nomenclature-citation><tp:nomenclature-citation><tp:taxon-name>
                <tp:taxon-name-part taxon-name-part-type="genus" reg="Tasa">Tasa</tp:taxon-name-part>
                <tp:taxon-name-part taxon-name-part-type="species" reg="nipponica">nipponica</tp:taxon-name-part>
              </tp:taxon-name><comment> Bohdanowicz &amp; Prószyński, 1987, see <xref ref-type="bibr" rid="B7897478">Bohdanowicz and Prószyński (1987)</xref>: 143, f. 300–303, ♂ (male holotype from Japan: Kochi Pref., depository cannot be traced, not examined); <xref ref-type="bibr" rid="B7897487">Chen and Zhang (1991)</xref>: 318, f. 339, ♂; <xref ref-type="bibr" rid="B7897646">Seo (1992)</xref>: 183, f. 13–16, ♂; <xref ref-type="bibr" rid="B7897504">Ikeda (1995)</xref>: 163, f. 15–20, ♂; <xref ref-type="bibr" rid="B7897677">Song et al. (1999)</xref>: 561, f. 319N–O, ♂; <xref ref-type="bibr" rid="B7897495">Cho and Kim (2002)</xref>: 136, f. 89, 198–199, ♂; <xref ref-type="bibr" rid="B7897525">Namkung (2002)</xref>: 590, f. 43.34a–b, ♂; <xref ref-type="bibr" rid="B7897533">Namkung (2003)</xref>: 594, f. 43.34a–b, ♂; <xref ref-type="bibr" rid="B7897542">Ono et al. (2009)</xref>: 574, f. 149–153, ♂; <xref ref-type="bibr" rid="B7897514">Kim and Lee (2014)</xref>: 143, f. 102A–C, ♂; <xref ref-type="bibr" rid="B7897572">Prószyński (2016)</xref>: 4 (removed from synonym of <italic><tp:taxon-name><tp:taxon-name-part taxon-name-part-type="genus" reg="Tasa">Tasa</tp:taxon-name-part><tp:taxon-name-part taxon-name-part-type="species" reg="koreana">koreana</tp:taxon-name-part></tp:taxon-name></italic>, rejected here); <xref ref-type="bibr" rid="B7897610">Prószyński (2017)</xref>: 31, f. 13L, ♂; <xref ref-type="bibr" rid="B7897556">Peng (2020)</xref>: 468, f. 343a–b, ♂.</comment></tp:nomenclature-citation><tp:nomenclature-citation><tp:taxon-name>
                <tp:taxon-name-part taxon-name-part-type="genus" reg="Pseudicius">Pseudicius</tp:taxon-name-part>
                <tp:taxon-name-part taxon-name-part-type="species" reg="tokaraensis">tokaraensis</tp:taxon-name-part>
              </tp:taxon-name><comment> (Bohdanowicz &amp; Prószyński, 1987) - <xref ref-type="bibr" rid="B7898263">Suguro and Yahata (2014)</xref>: 90, f. 10, 16–17, 21–22, ♂ (male misidentified per Prószyński, 2016: 4, rejected here).</comment></tp:nomenclature-citation><tp:nomenclature-citation><tp:taxon-name>
                <tp:taxon-name-part taxon-name-part-type="genus" reg="Tasa">Tasa</tp:taxon-name-part>
                <tp:taxon-name-part taxon-name-part-type="species" reg="koreana">koreana</tp:taxon-name-part>
              </tp:taxon-name><comment> Suguro &amp; Yahata, 2014, see <xref ref-type="bibr" rid="B7898263">Suguro and Yahata (2014)</xref>: 94, f. 12, 14, 25, 27–28, ♀♂ (female transferred from <italic><tp:taxon-name><tp:taxon-name-part taxon-name-part-type="genus" reg="Pseudicius">Pseudicius</tp:taxon-name-part><tp:taxon-name-part taxon-name-part-type="species" reg="koreanus">koreanus</tp:taxon-name-part></tp:taxon-name></italic>; male transferred from <italic><tp:taxon-name><tp:taxon-name-part taxon-name-part-type="genus" reg="Tasa">Tasa</tp:taxon-name-part><tp:taxon-name-part taxon-name-part-type="species" reg="nipponica">nipponica</tp:taxon-name-part></tp:taxon-name></italic>).</comment></tp:nomenclature-citation></tp:nomenclature-citation-list></tp:nomenclature><tp:treatment-sec sec-type="materials"><title>Materials</title><list list-type="alpha-lower" list-content="occurrences"><list-item><p><bold>Type status:</bold> <named-content xmlns:xlink="http://www.w3.org/1999/xlink" content-type="dwc:typeStatus" xlink:type="simple">Other material</named-content>. <bold>Occurrence:</bold> recordedBy: <named-content xmlns:xlink="http://www.w3.org/1999/xlink" content-type="dwc:recordedBy" xlink:type="simple">Chi Ji</named-content>; individualCount: <named-content xmlns:xlink="http://www.w3.org/1999/xlink" content-type="dwc:individualCount" xlink:type="simple">1</named-content>; sex: <named-content xmlns:xlink="http://www.w3.org/1999/xlink" content-type="dwc:sex" xlink:type="simple">male</named-content>; lifeStage: <named-content xmlns:xlink="http://www.w3.org/1999/xlink" content-type="dwc:lifeStage" xlink:type="simple">adult</named-content>; <bold>Taxon:</bold> scientificName: <named-content xmlns:xlink="http://www.w3.org/1999/xlink" content-type="dwc:scientificName" xlink:type="simple"><italic><tp:taxon-name><tp:taxon-name-part taxon-name-part-type="genus" reg="Tasa">Tasa</tp:taxon-name-part><tp:taxon-name-part taxon-name-part-type="species" reg="koreanus">koreanus</tp:taxon-name-part></tp:taxon-name></italic> (Wesołowska, 1981)</named-content>; namePublishedIn: <named-content xmlns:xlink="http://www.w3.org/1999/xlink" content-type="dwc:namePublishedIn" xlink:type="simple">Suguro, T. and Yahata, K. 2014. Acta Arachnologica, 63(2): 94.</named-content>; class: <named-content xmlns:xlink="http://www.w3.org/1999/xlink" content-type="dwc:class" xlink:type="simple"><tp:taxon-name><tp:taxon-name-part taxon-name-part-type="class">Arachnida</tp:taxon-name-part></tp:taxon-name></named-content>; order: <named-content xmlns:xlink="http://www.w3.org/1999/xlink" content-type="dwc:order" xlink:type="simple"><tp:taxon-name><tp:taxon-name-part taxon-name-part-type="order">Araneae</tp:taxon-name-part></tp:taxon-name></named-content>; family: <named-content xmlns:xlink="http://www.w3.org/1999/xlink" content-type="dwc:family" xlink:type="simple"><tp:taxon-name><tp:taxon-name-part taxon-name-part-type="family">Salticidae</tp:taxon-name-part></tp:taxon-name></named-content>; genus: <named-content xmlns:xlink="http://www.w3.org/1999/xlink" content-type="dwc:genus" xlink:type="simple"><tp:taxon-name><tp:taxon-name-part taxon-name-part-type="genus">Tasa</tp:taxon-name-part></tp:taxon-name></named-content>; <bold>Location:</bold> continent: <named-content xmlns:xlink="http://www.w3.org/1999/xlink" content-type="dwc:continent" xlink:type="simple">Asia</named-content>; country: <named-content xmlns:xlink="http://www.w3.org/1999/xlink" content-type="dwc:country" xlink:type="simple">China</named-content>; countryCode: <named-content xmlns:xlink="http://www.w3.org/1999/xlink" content-type="dwc:countryCode" xlink:type="simple">CN</named-content>; stateProvince: <named-content xmlns:xlink="http://www.w3.org/1999/xlink" content-type="dwc:stateProvince" xlink:type="simple">Hebei</named-content>; county: <named-content xmlns:xlink="http://www.w3.org/1999/xlink" content-type="dwc:county" xlink:type="simple">Hanshan District</named-content>; municipality: <named-content xmlns:xlink="http://www.w3.org/1999/xlink" content-type="dwc:municipality" xlink:type="simple">Handan</named-content>; locality: <named-content xmlns:xlink="http://www.w3.org/1999/xlink" content-type="dwc:locality" xlink:type="simple">Fuyang Park</named-content>; verbatimElevation: <named-content xmlns:xlink="http://www.w3.org/1999/xlink" content-type="dwc:verbatimElevation" xlink:type="simple">53 m</named-content>; verbatimLatitude: <named-content xmlns:xlink="http://www.w3.org/1999/xlink" content-type="dwc:verbatimLatitude" xlink:type="simple">36.5927°N</named-content>; verbatimLongitude: <named-content xmlns:xlink="http://www.w3.org/1999/xlink" content-type="dwc:verbatimLongitude" xlink:type="simple">114.5102°E</named-content>; <bold>Identification:</bold> identifiedBy: <named-content xmlns:xlink="http://www.w3.org/1999/xlink" content-type="dwc:identifiedBy" xlink:type="simple">Chi Jin</named-content>; <bold>Event:</bold> samplingProtocol: <named-content xmlns:xlink="http://www.w3.org/1999/xlink" content-type="dwc:samplingProtocol" xlink:type="simple">by hand</named-content>; year: <named-content xmlns:xlink="http://www.w3.org/1999/xlink" content-type="dwc:year" xlink:type="simple">2019</named-content>; month: <named-content xmlns:xlink="http://www.w3.org/1999/xlink" content-type="dwc:month" xlink:type="simple">6</named-content>; day: <named-content xmlns:xlink="http://www.w3.org/1999/xlink" content-type="dwc:day" xlink:type="simple">1</named-content>; habitat: <named-content xmlns:xlink="http://www.w3.org/1999/xlink" content-type="dwc:habitat" xlink:type="simple">tree trunk</named-content></p></list-item><list-item><p><bold>Type status:</bold> <named-content xmlns:xlink="http://www.w3.org/1999/xlink" content-type="dwc:typeStatus" xlink:type="simple">Other material</named-content>. <bold>Occurrence:</bold> recordedBy: <named-content xmlns:xlink="http://www.w3.org/1999/xlink" content-type="dwc:recordedBy" xlink:type="simple">Chi Ji</named-content>; individualCount: <named-content xmlns:xlink="http://www.w3.org/1999/xlink" content-type="dwc:individualCount" xlink:type="simple">1</named-content>; sex: <named-content xmlns:xlink="http://www.w3.org/1999/xlink" content-type="dwc:sex" xlink:type="simple">female</named-content>; lifeStage: <named-content xmlns:xlink="http://www.w3.org/1999/xlink" content-type="dwc:lifeStage" xlink:type="simple">adult</named-content>; <bold>Taxon:</bold> scientificName: <named-content xmlns:xlink="http://www.w3.org/1999/xlink" content-type="dwc:scientificName" xlink:type="simple"><italic><tp:taxon-name><tp:taxon-name-part taxon-name-part-type="genus" reg="Tasa">Tasa</tp:taxon-name-part><tp:taxon-name-part taxon-name-part-type="species" reg="koreanus">koreanus</tp:taxon-name-part></tp:taxon-name></italic> (Wesołowska, 1981)</named-content>; namePublishedIn: <named-content xmlns:xlink="http://www.w3.org/1999/xlink" content-type="dwc:namePublishedIn" xlink:type="simple">Suguro, T. and Yahata, K. 2014. Acta Arachnologica, 63(2): 94.</named-content>; class: <named-content xmlns:xlink="http://www.w3.org/1999/xlink" content-type="dwc:class" xlink:type="simple"><tp:taxon-name><tp:taxon-name-part taxon-name-part-type="class">Arachnida</tp:taxon-name-part></tp:taxon-name></named-content>; order: <named-content xmlns:xlink="http://www.w3.org/1999/xlink" content-type="dwc:order" xlink:type="simple"><tp:taxon-name><tp:taxon-name-part taxon-name-part-type="order">Araneae</tp:taxon-name-part></tp:taxon-name></named-content>; family: <named-content xmlns:xlink="http://www.w3.org/1999/xlink" content-type="dwc:family" xlink:type="simple"><tp:taxon-name><tp:taxon-name-part taxon-name-part-type="family">Salticidae</tp:taxon-name-part></tp:taxon-name></named-content>; genus: <named-content xmlns:xlink="http://www.w3.org/1999/xlink" content-type="dwc:genus" xlink:type="simple"><tp:taxon-name><tp:taxon-name-part taxon-name-part-type="genus">Tasa</tp:taxon-name-part></tp:taxon-name></named-content>; <bold>Location:</bold> continent: <named-content xmlns:xlink="http://www.w3.org/1999/xlink" content-type="dwc:continent" xlink:type="simple">Asia</named-content>; country: <named-content xmlns:xlink="http://www.w3.org/1999/xlink" content-type="dwc:country" xlink:type="simple">China</named-content>; countryCode: <named-content xmlns:xlink="http://www.w3.org/1999/xlink" content-type="dwc:countryCode" xlink:type="simple">CN</named-content>; stateProvince: <named-content xmlns:xlink="http://www.w3.org/1999/xlink" content-type="dwc:stateProvince" xlink:type="simple">Hebei</named-content>; county: <named-content xmlns:xlink="http://www.w3.org/1999/xlink" content-type="dwc:county" xlink:type="simple">Hanshan District</named-content>; municipality: <named-content xmlns:xlink="http://www.w3.org/1999/xlink" content-type="dwc:municipality" xlink:type="simple">Handan</named-content>; locality: <named-content xmlns:xlink="http://www.w3.org/1999/xlink" content-type="dwc:locality" xlink:type="simple">Fuyang Park</named-content>; verbatimElevation: <named-content xmlns:xlink="http://www.w3.org/1999/xlink" content-type="dwc:verbatimElevation" xlink:type="simple">53 m</named-content>; verbatimLatitude: <named-content xmlns:xlink="http://www.w3.org/1999/xlink" content-type="dwc:verbatimLatitude" xlink:type="simple">36.5927°N</named-content>; verbatimLongitude: <named-content xmlns:xlink="http://www.w3.org/1999/xlink" content-type="dwc:verbatimLongitude" xlink:type="simple">114.5102°E</named-content>; <bold>Identification:</bold> identifiedBy: <named-content xmlns:xlink="http://www.w3.org/1999/xlink" content-type="dwc:identifiedBy" xlink:type="simple">Chi Jin</named-content>; <bold>Event:</bold> samplingProtocol: <named-content xmlns:xlink="http://www.w3.org/1999/xlink" content-type="dwc:samplingProtocol" xlink:type="simple">by hand</named-content>; year: <named-content xmlns:xlink="http://www.w3.org/1999/xlink" content-type="dwc:year" xlink:type="simple">2019</named-content>; month: <named-content xmlns:xlink="http://www.w3.org/1999/xlink" content-type="dwc:month" xlink:type="simple">6</named-content>; day: <named-content xmlns:xlink="http://www.w3.org/1999/xlink" content-type="dwc:day" xlink:type="simple">1</named-content>; habitat: <named-content xmlns:xlink="http://www.w3.org/1999/xlink" content-type="dwc:habitat" xlink:type="simple">tree trunk</named-content></p></list-item></list></tp:treatment-sec><tp:treatment-sec sec-type="Description"><title>Description</title><p>Male (Fig. <xref ref-type="fig" rid="F7898685">1</xref>A and B, Fig. <xref ref-type="fig" rid="F7898689">2</xref>A and B, Fig. <xref ref-type="fig" rid="F7898693">3</xref>A–E and Fig. <xref ref-type="fig" rid="F7898705">4</xref>A). Total length 4.33. Carapace 1.89 long, 1.31 wide. Abdomen 2.44 long, 1.44 wide. Eye sizes: AME 0.29, ALE 0.13, PME 0.04, PLE 0.14, AERW 0.99, PERW 1.00, EFL 0.70. Legs: I 3.58 (1.06 + 0.74 + 0.85 + 0.59 + 0.34), II 2.68 (0.82 + 0.52 + 0.54 + 0.47 + 0.33), III 2.62 (0.80 + 0.48 + 0.50 + 0.50 + 0.34), IV 3.37 (1.06 + 0.54 + 0.71 + 0.67 + 0.39).</p><p>Carapace dark brown, elongate and flat, nearly rectangular; dorsal surface covered with dense white hairs (Fig. <xref ref-type="fig" rid="F7898689">2</xref>A); lateral surface hairless (Fig. <xref ref-type="fig" rid="F7898685">1</xref>B). Fovea indistinct, short and longitudinal. Eye field black, surrounded by sparse black setae. Chelicerae dark brown (Fig. <xref ref-type="fig" rid="F7898705">4</xref>A), with two promarginal and one retromarginal teeth. Labium black and as wide as long. Endites dark brown. Sternum brown. Abdomen elongated oval, grey-white, covered with dense white hairs and sparse black hairs, with a pair of light brown, mottled stripes running through entire dorsum; dorsal scutum absent (Fig. <xref ref-type="fig" rid="F7898689">2</xref>A); venter with two columns of indistinct sclerites between epigastric furrow and spinnerets; spinnerets brown (Fig. <xref ref-type="fig" rid="F7898689">2</xref>B). Leg I dark brown; legs II–IV yellowish-brown (Fig. <xref ref-type="fig" rid="F7898689">2</xref>B). Palps dark brown. Spination of legs as shown in Table <xref ref-type="table" rid="T7898682">1</xref>.</p><p>Palp (Fig. <xref ref-type="fig" rid="F7898693">3</xref>A–E). Bulb nearly triangular in ventral view, retrolateral side with a small protrusion; sperm duct extending along margin; tegular lobe curved prolaterally. Embolus stubby and hook-shaped. RTA bifurcated, ventral branch as long as dorsal branch, blunt; dorsal ramus well-developed, pointed with about ten teeth of various sizes, along ventral margin, distributed from RTA base to tip of dorsal branch. Cymbium distally curled retrolaterally, forming a groove to accommodate embolus.</p><p>Female (Fig. <xref ref-type="fig" rid="F7898685">1</xref>C and D, Fig. <xref ref-type="fig" rid="F7898689">2</xref>C and D and Fig. <xref ref-type="fig" rid="F7898705">4</xref>B–F). Total length 4.17. Carapace 1.84 long, 1.23 wide. Abdomen 2.33 long, 1.50 wide. Eye sizes: AME 0.28, ALE 0.14, PME 0.04, PLE 0.14, AERW 0.98, PERW 1.06, EFL 0.73. Legs: I 2.70 (0.87 + 0.56 + 0.53 + 0.45 + 0.29), II 2.36 (0.74 + 0.50 + 0.44 + 0.40 + 0.28), III 2.59 (0.81 + 0.46 + 0.46 + 0.51 + 0.35), IV 3.34 (1.03 + 0.54 + 0.69 + 0.64 + 0.44).</p><p>Carapace with dark brown thorax, bright brown lateral sides and black eye field; almost entirely covered with dense white hairs, but hairless at junction of dorsal and lateral surface (Fig. <xref ref-type="fig" rid="F7898685">1</xref>D). Chelicerae bright brown (Fig. <xref ref-type="fig" rid="F7898705">4</xref>B). Labium brown and as wide as long. Endites bright brown. Sternum yellowish-brown. Abdomen grey-white, dorsal stripes similar to males, but darker in colour (Fig. <xref ref-type="fig" rid="F7898689">2</xref>C); venter without sclerites; spinnerets yellowish-brown (Fig. <xref ref-type="fig" rid="F7898689">2</xref>D). Legs and palps light yellow (Fig. <xref ref-type="fig" rid="F7898689">2</xref>D); distal prolateral portion of femur I with 5–6 sclerotised hairs from raised sockets in a Y-shaped arrangement (Fig. <xref ref-type="fig" rid="F7898705">4</xref>C). Spination of legs as shown in Table <xref ref-type="table" rid="T7898682">1</xref>. Other somatic characters as in male.</p><p>Epigyne (Fig. <xref ref-type="fig" rid="F7898705">4</xref>D): copulatory openings located posteriorly, large and oval, sharing a sclerotised posterior margin. Vulva (Fig. <xref ref-type="fig" rid="F7898705">4</xref>E and F): copulatory ducts stout, twisted in S-shape; spermathecae small, close to each other and have no obvious boundary with copulatory ducts; accessory glands short, located below anterior margin of copulatory ducts.</p></tp:treatment-sec><tp:treatment-sec sec-type="Diagnosis"><title>Diagnosis</title><p>This species closely resembles <italic><tp:taxon-name><tp:taxon-name-part taxon-name-part-type="genus" reg="Tasa">Tasa</tp:taxon-name-part><tp:taxon-name-part taxon-name-part-type="species" reg="davidi">davidi</tp:taxon-name-part></tp:taxon-name></italic> (Schenkel 1963), but can be distinguished from it by: 1) the two branches of RTA nearly equal in length, whereas the ventral branch is much shorter than the dorsal one in <italic><tp:taxon-name><tp:taxon-name-part taxon-name-part-type="genus" reg="Tasa">T.</tp:taxon-name-part><tp:taxon-name-part taxon-name-part-type="species" reg="davidi">davidi</tp:taxon-name-part></tp:taxon-name></italic> (Fig. <xref ref-type="fig" rid="F7898693">3</xref>C, <xref ref-type="bibr" rid="B7898623">Wesołowska 1981</xref>: 157, fig. 90); 2) the accessory glands short and located below the anterior margin of the copulatory ducts, whereas they are longer and located significantly above the anterior margin of the copulatory ducts in <italic><tp:taxon-name><tp:taxon-name-part taxon-name-part-type="genus" reg="Tasa">T.</tp:taxon-name-part><tp:taxon-name-part taxon-name-part-type="species" reg="davidi">davidi</tp:taxon-name-part></tp:taxon-name></italic> (Fig. <xref ref-type="fig" rid="F7898705">4</xref>C and D, <xref ref-type="bibr" rid="B7899009">Peng et al. 2000</xref>: 19, fig. 17).</p></tp:treatment-sec><tp:treatment-sec sec-type="Distribution"><title>Distribution</title><p>China (Hebei, Zhejiang Province), Japan, Korea.</p></tp:treatment-sec><tp:treatment-sec sec-type="Biology"><title>Biology</title><p>Habitat on tree trunks or branches.</p></tp:treatment-sec><tp:treatment-sec sec-type="Taxon discussion"><title>Taxon discussion</title><p>The female of this species closely resembles the female of <italic><tp:taxon-name><tp:taxon-name-part taxon-name-part-type="genus" reg="Tasa">T.</tp:taxon-name-part><tp:taxon-name-part taxon-name-part-type="species" reg="davidi">davidi</tp:taxon-name-part></tp:taxon-name></italic>, the type species of the genus <italic><tp:taxon-name><tp:taxon-name-part taxon-name-part-type="genus" reg="Tasa">Tasa</tp:taxon-name-part></tp:taxon-name></italic>, justifying its transfer to <italic><tp:taxon-name><tp:taxon-name-part taxon-name-part-type="genus" reg="Tasa">Tasa</tp:taxon-name-part></tp:taxon-name></italic>. Additionally, the stubby embolus of the male (sub <italic><tp:taxon-name><tp:taxon-name-part taxon-name-part-type="genus" reg="Tasa">T.</tp:taxon-name-part><tp:taxon-name-part taxon-name-part-type="species" reg="nipponica">nipponica</tp:taxon-name-part></tp:taxon-name></italic>) corresponds with the large copulatory openings and stout copulatory ducts of its female (sub <italic><tp:taxon-name><tp:taxon-name-part taxon-name-part-type="genus" reg="Pseudicius">P.</tp:taxon-name-part><tp:taxon-name-part taxon-name-part-type="species" reg="koreanus">koreanus</tp:taxon-name-part></tp:taxon-name></italic>) (Figs <xref ref-type="fig" rid="F7898693">3</xref>, <xref ref-type="fig" rid="F7898705">4</xref>). Relatively, in <italic><tp:taxon-name><tp:taxon-name-part taxon-name-part-type="genus" reg="Nepalicius">N.</tp:taxon-name-part><tp:taxon-name-part taxon-name-part-type="species" reg="koreanus">koreanus</tp:taxon-name-part></tp:taxon-name></italic>, the slender embolus of the male (sub <italic><tp:taxon-name><tp:taxon-name-part taxon-name-part-type="genus" reg="Pseudicius">P.</tp:taxon-name-part><tp:taxon-name-part taxon-name-part-type="species" reg="tokaraensis">tokaraensis</tp:taxon-name-part></tp:taxon-name></italic>) clearly does not correspond with the large copulatory openings and stout copulatory ducts of its so-called female (sub <italic><tp:taxon-name><tp:taxon-name-part taxon-name-part-type="genus" reg="Pseudicius">P.</tp:taxon-name-part><tp:taxon-name-part taxon-name-part-type="species" reg="koreanus">koreanus</tp:taxon-name-part></tp:taxon-name></italic>) (<xref ref-type="bibr" rid="B7897572">Prószyński 2016</xref>: 22, figs. 7C–D). The figures of the epigyne and vulva of this species, presented in <xref ref-type="bibr" rid="B7898263">Suguro and Yahata (2014)</xref> (95, figs. 29–30), are more similar to <italic><tp:taxon-name><tp:taxon-name-part taxon-name-part-type="genus" reg="Tasa">T.</tp:taxon-name-part><tp:taxon-name-part taxon-name-part-type="species" reg="davidi">davidi</tp:taxon-name-part></tp:taxon-name></italic> than to <italic><tp:taxon-name><tp:taxon-name-part taxon-name-part-type="genus" reg="Tasa">T.</tp:taxon-name-part><tp:taxon-name-part taxon-name-part-type="species" reg="koreanus">koreanus</tp:taxon-name-part></tp:taxon-name></italic>, possibly due to different illustration or processing methods, which will require future examination of their specimens to confirm.</p></tp:treatment-sec><tp:treatment-sec><!--Section generated to contain objects referenced in tp:taxon-treatment.--><fig id="F7898685" position="float" orientation="portrait"><object-id xmlns:xlink="http://www.w3.org/1999/xlink" content-type="arpha" xlink:type="simple">D941A489-CFD6-5096-BA10-D5819F15D4D8</object-id><object-id xmlns:xlink="http://www.w3.org/1999/xlink" content-type="doi" xlink:type="simple">10.3897/BDJ.10.e87443.figure1</object-id><label>Figure 1.</label><caption><p>Living spiders of <italic><tp:taxon-name><tp:taxon-name-part taxon-name-part-type="genus" reg="Tasa">Tasa</tp:taxon-name-part><tp:taxon-name-part taxon-name-part-type="species" reg="koreanus">koreanus</tp:taxon-name-part></tp:taxon-name></italic> (Wesołowska, 1981): <bold>A–B</bold> male; <bold>C–D</bold> female. Photographs by Chi Jin.</p></caption><graphic xmlns:xlink="http://www.w3.org/1999/xlink" xlink:href="bdj-10-e87443-g001.jpg" position="float" id="oo_690431.jpg" orientation="portrait" xlink:type="simple"><uri content-type="original_file" xlink:type="simple">https://binary.pensoft.net/fig/690431</uri></graphic></fig><fig id="F7898689" position="float" orientation="portrait"><object-id xmlns:xlink="http://www.w3.org/1999/xlink" content-type="arpha" xlink:type="simple">C205E389-E3B3-550F-9A50-22078FCD5EB0</object-id><object-id xmlns:xlink="http://www.w3.org/1999/xlink" content-type="doi" xlink:type="simple">10.3897/BDJ.10.e87443.figure2</object-id><label>Figure 2.</label><caption><p><italic><tp:taxon-name><tp:taxon-name-part taxon-name-part-type="genus" reg="Tasa">Tasa</tp:taxon-name-part><tp:taxon-name-part taxon-name-part-type="species" reg="koreanus">koreanus</tp:taxon-name-part></tp:taxon-name></italic> (Wesołowska, 1981): <bold>A</bold> male habitus, dorsal view; <bold>B</bold> same, ventral view; <bold>C</bold> female habitus, dorsal view; <bold>D</bold> same, ventral view.</p></caption><graphic xmlns:xlink="http://www.w3.org/1999/xlink" xlink:href="bdj-10-e87443-g002.jpg" position="float" id="oo_690433.jpg" orientation="portrait" xlink:type="simple"><uri content-type="original_file" xlink:type="simple">https://binary.pensoft.net/fig/690433</uri></graphic></fig><fig id="F7898693" position="float" orientation="portrait"><object-id xmlns:xlink="http://www.w3.org/1999/xlink" content-type="arpha" xlink:type="simple">B0831A91-BAF1-5D53-A8A9-4E1E5D42BC2F</object-id><object-id xmlns:xlink="http://www.w3.org/1999/xlink" content-type="doi" xlink:type="simple">10.3897/BDJ.10.e87443.figure3</object-id><label>Figure 3.</label><caption><p><italic><tp:taxon-name><tp:taxon-name-part taxon-name-part-type="genus" reg="Tasa">Tasa</tp:taxon-name-part><tp:taxon-name-part taxon-name-part-type="species" reg="koreanus">koreanus</tp:taxon-name-part></tp:taxon-name></italic> (Wesołowska, 1981): <bold>A</bold> male left palp, ventral view; <bold>B</bold> same, retrolateral-ventral view; <bold>C</bold> same, retrolateral view; <bold>D</bold> same, dorsal view; <bold>E</bold> same, prolateral view. Abbreviations: E—embolus; dRTA—dorsal branch of retrolateral tibial apophysis; TL—tegular lobe; vRTA—ventral branch of retrolateral tibial apophysis.</p></caption><graphic xmlns:xlink="http://www.w3.org/1999/xlink" xlink:href="bdj-10-e87443-g003.jpg" position="float" id="oo_690437.jpg" orientation="portrait" xlink:type="simple"><uri content-type="original_file" xlink:type="simple">https://binary.pensoft.net/fig/690437</uri></graphic></fig><fig id="F7898705" position="float" orientation="portrait"><object-id xmlns:xlink="http://www.w3.org/1999/xlink" content-type="arpha" xlink:type="simple">4C60DE8A-06A7-5CBB-81FA-F440C481EAAB</object-id><object-id xmlns:xlink="http://www.w3.org/1999/xlink" content-type="doi" xlink:type="simple">10.3897/BDJ.10.e87443.figure4</object-id><label>Figure 4.</label><caption><p><italic><tp:taxon-name><tp:taxon-name-part taxon-name-part-type="genus" reg="Tasa">Tasa</tp:taxon-name-part><tp:taxon-name-part taxon-name-part-type="species" reg="koreanus">koreanus</tp:taxon-name-part></tp:taxon-name></italic> (Wesołowska, 1981): <bold>A</bold> male cephalothorax, frontal view; <bold>B</bold> female cephalothorax, frontal view; <bold>C</bold> female left femur I, prolateral view, red arrow points to the sclerotic and raised sockets; <bold>D</bold> epigyne, ventral view; <bold>E</bold> vulva, dorsal view; <bold>F</bold> schematic of internal duct system, dorsal view. Abbreviations: AG—accessory gland; CD—copulatory duct; CO—copulatory opening; FD—fertilisation duct; S—spermatheca.</p></caption><graphic xmlns:xlink="http://www.w3.org/1999/xlink" xlink:href="bdj-10-e87443-g004.jpg" position="float" id="oo_690436.jpg" orientation="portrait" xlink:type="simple"><uri content-type="original_file" xlink:type="simple">https://binary.pensoft.net/fig/690436</uri></graphic></fig><table-wrap id="T7898682" position="float" orientation="portrait"><label>Table 1.</label><caption><p>Spination of legs of <italic><tp:taxon-name><tp:taxon-name-part taxon-name-part-type="genus" reg="Tasa">Tasa</tp:taxon-name-part><tp:taxon-name-part taxon-name-part-type="species" reg="koreanus">koreanus</tp:taxon-name-part></tp:taxon-name></italic> (Wesołowska, 1981).</p></caption><table rules="all" border="1"><tbody><tr><td rowspan="1" colspan="1"/><td rowspan="1" colspan="1">Leg</td><td rowspan="1" colspan="1">Femur</td><td rowspan="1" colspan="1">Tibia</td><td rowspan="1" colspan="1">Metatarsus</td></tr><tr><td rowspan="4" colspan="1">♂</td><td rowspan="1" colspan="1">Ⅰ</td><td rowspan="1" colspan="1">d 3</td><td rowspan="1" colspan="1">–</td><td rowspan="1" colspan="1">pv 2 rv 2</td></tr><tr><td rowspan="1" colspan="1">Ⅱ</td><td rowspan="1" colspan="1">d 3</td><td rowspan="1" colspan="1">–</td><td rowspan="1" colspan="1">pv 1 rv 2</td></tr><tr><td rowspan="1" colspan="1">Ⅲ</td><td rowspan="1" colspan="1">d 3</td><td rowspan="1" colspan="1">pv 1 rv 1</td><td rowspan="1" colspan="1">dt 2 vt 3</td></tr><tr><td rowspan="1" colspan="1">Ⅳ</td><td rowspan="1" colspan="1">d 3</td><td rowspan="1" colspan="1">pv 1 rv 1</td><td rowspan="1" colspan="1">dt 2 vt 3</td></tr><tr><td rowspan="4" colspan="1">♀</td><td rowspan="1" colspan="1">Ⅰ</td><td rowspan="1" colspan="1">d 3</td><td rowspan="1" colspan="1">pv 1</td><td rowspan="1" colspan="1">pv 2 rv 2</td></tr><tr><td rowspan="1" colspan="1">Ⅱ</td><td rowspan="1" colspan="1">d 3</td><td rowspan="1" colspan="1">–</td><td rowspan="1" colspan="1">pv 1 rv 2</td></tr><tr><td rowspan="1" colspan="1">Ⅲ</td><td rowspan="1" colspan="1">d 3</td><td rowspan="1" colspan="1">pv 1 rv 1</td><td rowspan="1" colspan="1">dt 2 vt 3</td></tr><tr><td rowspan="1" colspan="1">Ⅳ</td><td rowspan="1" colspan="1">d 3</td><td rowspan="1" colspan="1">pv 2 rv 1</td><td rowspan="1" colspan="1">pv1 d1 dt 2 vt 3</td></tr></tbody></table></table-wrap></tp:treatment-sec><ref-list><ref id="B7898623"><element-citation xmlns:xlink="http://www.w3.org/1999/xlink" publication-type="article" xlink:type="simple"><person-group person-group-type="author"><name name-style="western"><surname>Wesołowska</surname><given-names>W.</given-names></name></person-group><year>1981</year><article-title><tp:taxon-name><tp:taxon-name-part taxon-name-part-type="family">Salticidae</tp:taxon-name-part></tp:taxon-name> (<tp:taxon-name><tp:taxon-name-part taxon-name-part-type="order">Aranei</tp:taxon-name-part></tp:taxon-name>) from North Korea, China and Mongolia</article-title><source>Annales Zoologici, Warszawa</source><volume>36</volume><fpage>45</fpage><lpage>83</lpage></element-citation></ref><ref id="B7897564"><element-citation xmlns:xlink="http://www.w3.org/1999/xlink" publication-type="book" xlink:type="simple"><person-group person-group-type="author"><name name-style="western"><surname>Peng</surname><given-names>X. J.</given-names></name><name name-style="western"><surname>Xie</surname><given-names>L. P.</given-names></name><name name-style="western"><surname>Xiao</surname><given-names>X. Q.</given-names></name><name name-style="western"><surname>Yin</surname><given-names>C. M.</given-names></name></person-group><year>1993</year><source>Salticids in China (Arachniuda: <tp:taxon-name><tp:taxon-name-part taxon-name-part-type="order">Araneae</tp:taxon-name-part></tp:taxon-name>)</source><publisher-name>Hunan Normal University Press</publisher-name><size units="page">270</size></element-citation></ref><ref id="B7897677"><element-citation xmlns:xlink="http://www.w3.org/1999/xlink" publication-type="book" xlink:type="simple"><person-group person-group-type="author"><name name-style="western"><surname>Song</surname><given-names>D. X.</given-names></name><name name-style="western"><surname>Zhu</surname><given-names>M. S.</given-names></name><name name-style="western"><surname>Chen</surname><given-names>J.</given-names></name></person-group><year>1999</year><source>The spiders of China</source><publisher-name>Hebei Science and Technology Publishing House</publisher-name><publisher-loc>Shijiazhuang</publisher-loc><size units="page">640</size></element-citation></ref><ref id="B7897542"><element-citation xmlns:xlink="http://www.w3.org/1999/xlink" publication-type="chapter" xlink:type="simple"><person-group person-group-type="author"><name name-style="western"><surname>Ono</surname><given-names>H.</given-names></name><name name-style="western"><surname>Ikeda</surname><given-names>H.</given-names></name><name name-style="western"><surname>Kono</surname><given-names>R.</given-names></name></person-group><year>2009</year><chapter-title>Salticidae</chapter-title><person-group person-group-type="editor"><name name-style="western"><surname>Ono</surname><given-names>H.</given-names></name></person-group><source>The spiders of Japan with keys to the families and genera and illustrations of the species</source><publisher-name>Tokai University Press</publisher-name><publisher-loc>Kanagawa</publisher-loc><size units="page">558–588</size></element-citation></ref><ref id="B7898674"><element-citation xmlns:xlink="http://www.w3.org/1999/xlink" publication-type="book" xlink:type="simple"><person-group person-group-type="author"><name name-style="western"><surname>Yin</surname><given-names>C. M.</given-names></name><name name-style="western"><surname>Peng</surname><given-names>X. J.</given-names></name><name name-style="western"><surname>Yan</surname><given-names>H. M.</given-names></name><etal/></person-group><year>2012</year><source>Fauna Hunan: <tp:taxon-name><tp:taxon-name-part taxon-name-part-type="order">Araneae</tp:taxon-name-part></tp:taxon-name> in Hunan, China</source><publisher-name>Hunan Science and Technology Press</publisher-name><publisher-loc>Changsha</publisher-loc><size units="page">1590</size></element-citation></ref><ref id="B7897556"><element-citation xmlns:xlink="http://www.w3.org/1999/xlink" publication-type="book" xlink:type="simple"><person-group person-group-type="author"><name name-style="western"><surname>Peng</surname><given-names>X. J.</given-names></name></person-group><year>2020</year><source>Fauna Sinica, Invertebrata 53, <tp:taxon-name><tp:taxon-name-part taxon-name-part-type="class">Arachnida</tp:taxon-name-part></tp:taxon-name>: <tp:taxon-name><tp:taxon-name-part taxon-name-part-type="order">Araneae</tp:taxon-name-part></tp:taxon-name>: <tp:taxon-name><tp:taxon-name-part taxon-name-part-type="family">Salticidae</tp:taxon-name-part></tp:taxon-name></source><publisher-name>Science Press</publisher-name><publisher-loc>Beijing</publisher-loc><size units="page">612</size></element-citation></ref><ref id="B7898653"><element-citation xmlns:xlink="http://www.w3.org/1999/xlink" publication-type="book" xlink:type="simple"><person-group person-group-type="author"><name name-style="western"><surname>Yaginuma</surname><given-names>T.</given-names></name></person-group><year>1986</year><source>Spiders of Japan in color (new ed.)</source><publisher-name>Hoikusha Publishing Co.</publisher-name><publisher-loc>Osaka</publisher-loc><size units="page">305</size></element-citation></ref><ref id="B7897478"><element-citation xmlns:xlink="http://www.w3.org/1999/xlink" publication-type="article" xlink:type="simple"><person-group person-group-type="author"><name name-style="western"><surname>Bohdanowicz</surname><given-names>A.</given-names></name><name name-style="western"><surname>Prószyński</surname><given-names>J.</given-names></name></person-group><year>1987</year><article-title>Systematic studies on East Palaearctic <tp:taxon-name><tp:taxon-name-part taxon-name-part-type="family">Salticidae</tp:taxon-name-part></tp:taxon-name> (<tp:taxon-name><tp:taxon-name-part taxon-name-part-type="order">Araneae</tp:taxon-name-part></tp:taxon-name>), IV. <tp:taxon-name><tp:taxon-name-part taxon-name-part-type="family">Salticidae</tp:taxon-name-part></tp:taxon-name> of Japan</article-title><source>Annales Zoologici, Warszawa</source><volume>41</volume><fpage>43</fpage><lpage>151</lpage></element-citation></ref><ref id="B7898644"><element-citation xmlns:xlink="http://www.w3.org/1999/xlink" publication-type="article" xlink:type="simple"><person-group person-group-type="author"><name name-style="western"><surname>Xiao</surname><given-names>X. Q.</given-names></name></person-group><year>1993</year><article-title>Description of the male spider of <italic><tp:taxon-name><tp:taxon-name-part taxon-name-part-type="genus" reg="Icius">Icius</tp:taxon-name-part><tp:taxon-name-part taxon-name-part-type="species" reg="koreanus">koreanus</tp:taxon-name-part></tp:taxon-name></italic> (<tp:taxon-name><tp:taxon-name-part taxon-name-part-type="order">Araneae</tp:taxon-name-part></tp:taxon-name>: <tp:taxon-name><tp:taxon-name-part taxon-name-part-type="family">Salticidae</tp:taxon-name-part></tp:taxon-name>)</article-title><source>Acta Zootaxonomica Sinica</source><volume>18</volume><fpage>123</fpage><lpage>124</lpage></element-citation></ref><ref id="B7897487"><element-citation xmlns:xlink="http://www.w3.org/1999/xlink" publication-type="book" xlink:type="simple"><person-group person-group-type="author"><name name-style="western"><surname>Chen</surname><given-names>Z. F.</given-names></name><name name-style="western"><surname>Zhang</surname><given-names>Z. H.</given-names></name></person-group><year>1991</year><source>Fauna of Zhejiang: <tp:taxon-name><tp:taxon-name-part taxon-name-part-type="order">Araneida</tp:taxon-name-part></tp:taxon-name></source><publisher-name>Zhejiang Science and Technology Publishing House</publisher-name><publisher-loc>Hangzhou</publisher-loc><size units="page">356</size></element-citation></ref><ref id="B7897646"><element-citation xmlns:xlink="http://www.w3.org/1999/xlink" publication-type="article" xlink:type="simple"><person-group person-group-type="author"><name name-style="western"><surname>Seo</surname><given-names>B. K.</given-names></name></person-group><year>1992</year><article-title>Four newly record species in the Korean salticid fauna (III)</article-title><source>Korean Arachnology</source><volume>7</volume><fpage>179</fpage><lpage>186</lpage></element-citation></ref><ref id="B7897504"><element-citation xmlns:xlink="http://www.w3.org/1999/xlink" publication-type="article" xlink:type="simple"><person-group person-group-type="author"><name name-style="western"><surname>Ikeda</surname><given-names>H.</given-names></name></person-group><year>1995</year><article-title>Two poorly known species of salticid spiders from Japan</article-title><source>Acta Arachnologica</source><volume>44</volume><fpage>159</fpage><lpage>166</lpage><pub-id pub-id-type="doi">10.2476/asjaa.44.159</pub-id></element-citation></ref><ref id="B7897495"><element-citation xmlns:xlink="http://www.w3.org/1999/xlink" publication-type="article" xlink:type="simple"><person-group person-group-type="author"><name name-style="western"><surname>Cho</surname><given-names>J. H.</given-names></name><name name-style="western"><surname>Kim</surname><given-names>J. P.</given-names></name></person-group><year>2002</year><article-title>A revisional study of family <tp:taxon-name><tp:taxon-name-part taxon-name-part-type="family">Salticidae</tp:taxon-name-part></tp:taxon-name> Blackwall, 1841 (<tp:taxon-name><tp:taxon-name-part taxon-name-part-type="class">Arachnida</tp:taxon-name-part></tp:taxon-name>, <tp:taxon-name><tp:taxon-name-part taxon-name-part-type="order">Araneae</tp:taxon-name-part></tp:taxon-name>) from Korea</article-title><source>Korean Arachnology</source><volume>18</volume><fpage>85</fpage><lpage>169</lpage></element-citation></ref><ref id="B7897525"><element-citation xmlns:xlink="http://www.w3.org/1999/xlink" publication-type="book" xlink:type="simple"><person-group person-group-type="author"><name name-style="western"><surname>Namkung</surname><given-names>J.</given-names></name></person-group><year>2002</year><source>The spiders of Korea</source><publisher-name>Kyo-Hak Publishing Co.</publisher-name><publisher-loc>Seoul</publisher-loc><size units="page">648</size></element-citation></ref><ref id="B7897533"><element-citation xmlns:xlink="http://www.w3.org/1999/xlink" publication-type="book" xlink:type="simple"><person-group person-group-type="author"><name name-style="western"><surname>Namkung</surname><given-names>J.</given-names></name></person-group><year>2003</year><source>The spiders of Korea, 2nd Edition</source><publisher-name>Kyo-Hak Publishing Co.</publisher-name><publisher-loc>Seoul</publisher-loc><size units="page">648</size></element-citation></ref><ref id="B7897514"><element-citation xmlns:xlink="http://www.w3.org/1999/xlink" publication-type="article" xlink:type="simple"><person-group person-group-type="author"><name name-style="western"><surname>Kim</surname><given-names>S. T.</given-names></name><name name-style="western"><surname>Lee</surname><given-names>S. Y.</given-names></name></person-group><year>2014</year><article-title><tp:taxon-name><tp:taxon-name-part taxon-name-part-type="phylum">Arthropoda</tp:taxon-name-part></tp:taxon-name>: <tp:taxon-name><tp:taxon-name-part taxon-name-part-type="class">Arachnida</tp:taxon-name-part></tp:taxon-name>: <tp:taxon-name><tp:taxon-name-part taxon-name-part-type="order">Araneae</tp:taxon-name-part></tp:taxon-name>: <tp:taxon-name><tp:taxon-name-part taxon-name-part-type="family">Clubionidae</tp:taxon-name-part></tp:taxon-name>, <tp:taxon-name><tp:taxon-name-part taxon-name-part-type="family">Corinnidae</tp:taxon-name-part></tp:taxon-name>, <tp:taxon-name><tp:taxon-name-part taxon-name-part-type="family">Salticidae</tp:taxon-name-part></tp:taxon-name>, <tp:taxon-name><tp:taxon-name-part taxon-name-part-type="family">Segestriidae</tp:taxon-name-part></tp:taxon-name>. Spiders</article-title><source>Invertebrate Fauna of Korea</source><volume>21</volume><issue>31</issue><fpage>1</fpage><lpage>186</lpage></element-citation></ref><ref id="B7897572"><element-citation xmlns:xlink="http://www.w3.org/1999/xlink" publication-type="article" xlink:type="simple"><person-group person-group-type="author"><name name-style="western"><surname>Prószyński</surname><given-names>J.</given-names></name></person-group><year>2016</year><article-title>Delimitation and description of 19 new genera, a subgenus and a species of <tp:taxon-name><tp:taxon-name-part taxon-name-part-type="family">Salticidae</tp:taxon-name-part></tp:taxon-name> (<tp:taxon-name><tp:taxon-name-part taxon-name-part-type="order">Araneae</tp:taxon-name-part></tp:taxon-name>) of the world</article-title><source>Ecologica Montenegrina</source><volume>7</volume><fpage>4</fpage><lpage>32</lpage><pub-id pub-id-type="doi">10.37828/em.2016.7.1</pub-id></element-citation></ref><ref id="B7897610"><element-citation xmlns:xlink="http://www.w3.org/1999/xlink" publication-type="article" xlink:type="simple"><person-group person-group-type="author"><name name-style="western"><surname>Prószyński</surname><given-names>J.</given-names></name></person-group><year>2017</year><article-title>Pragmatic classification of the world's <tp:taxon-name><tp:taxon-name-part taxon-name-part-type="family">Salticidae</tp:taxon-name-part></tp:taxon-name> (<tp:taxon-name><tp:taxon-name-part taxon-name-part-type="order">Araneae</tp:taxon-name-part></tp:taxon-name>)</article-title><source>Ecologica Montenegrina</source><volume>12</volume><fpage>1</fpage><lpage>133</lpage><pub-id pub-id-type="doi">10.37828/em.2017.12.1</pub-id></element-citation></ref><ref id="B7898263"><element-citation xmlns:xlink="http://www.w3.org/1999/xlink" publication-type="article" xlink:type="simple"><person-group person-group-type="author"><name name-style="western"><surname>Suguro</surname><given-names>T.</given-names></name><name name-style="western"><surname>Yahata</surname><given-names>K.</given-names></name></person-group><year>2014</year><article-title>Taxonomic notes on Japanese species of the genera <italic><tp:taxon-name><tp:taxon-name-part taxon-name-part-type="genus" reg="Pseudicius">Pseudicius</tp:taxon-name-part></tp:taxon-name></italic> and <italic><tp:taxon-name><tp:taxon-name-part taxon-name-part-type="genus" reg="Tasa">Tasa</tp:taxon-name-part></tp:taxon-name></italic> (<tp:taxon-name><tp:taxon-name-part taxon-name-part-type="order">Araneae</tp:taxon-name-part></tp:taxon-name>: <tp:taxon-name><tp:taxon-name-part taxon-name-part-type="family">Salticidae</tp:taxon-name-part></tp:taxon-name>)</article-title><source>Acta Arachnologica</source><volume>63</volume><issue>2</issue><fpage>87</fpage><lpage>97</lpage><pub-id pub-id-type="doi">10.2476/asjaa.63.87</pub-id></element-citation></ref><ref id="B7899009"><element-citation xmlns:xlink="http://www.w3.org/1999/xlink" publication-type="article" xlink:type="simple"><person-group person-group-type="author"><name name-style="western"><surname>Peng</surname><given-names>X. J.</given-names></name><name name-style="western"><surname>Gong</surname><given-names>L. S.</given-names></name><name name-style="western"><surname>Kim</surname><given-names>J. P.</given-names></name></person-group><year>2000</year><article-title>Two new species and two unrecorded species of the family <tp:taxon-name><tp:taxon-name-part taxon-name-part-type="family">Salticidae</tp:taxon-name-part></tp:taxon-name> (<tp:taxon-name><tp:taxon-name-part taxon-name-part-type="class">Arachnida</tp:taxon-name-part></tp:taxon-name>: <tp:taxon-name><tp:taxon-name-part taxon-name-part-type="order">Araneae</tp:taxon-name-part></tp:taxon-name>) from China</article-title><source>Korean Journal of Soil Zoology</source><volume>5</volume><fpage>13</fpage><lpage>19</lpage></element-citation></ref></ref-list></tp:taxon-treatment>
